# Supplementary material for: Pupal colour plasticity in a tropical butterfly, Mycalesis mineus (Nymphalidae: Satyrinae)
Source: PLoS One. 2017 Feb 3;12(2):e0171482. doi: 10.1371/journal.pone.0171482 (PMC5291534; doi:10.1371/journal.pone.0171482)
Supplement: S1 File — All analyses with models and summary tables are included. (XLSX) [file pone.0171482.s002.xlsx]

## Sheet: Model selection
Candidate models are derived from the global model by Likelihood ratio test statistic which is mentioned under the Chi squared statistic column.
The best model (highlighted in yellow) has been selected based on Akaike weights mentioned under the AICc weight column. The best model is a relative term when compared with other candidate models.
Models having Delta AICc values in the range of 2 -7 are also likely and cannot be neglected. Akaike weights give the evidence in the strength of the best models to other candiate models.
* Pupation substrates plastic pot and nylon sleeve have been collectively referred to as sleeve in the analysis as well as datasheets.
Abbreviations: PC: Pupal colour, H: Relative humidity, SU: Pupation substrate, T: Time to pupation, S: Sex, W: Pupal weight
Effect of relative humidity and pupation substrate on pupal colour : Analysis 1 in main text
Analysis A:
Larger data-set: N=1208. (S2 File). High RH : Brown pupae (5), Green pupae (541). Low RH : Brown pupae (62), Green pupae (600). Pupation substrate: leaf versus off-leaf (stem, soil, sleeve / pot) (off-leaf substrates combined)
Dependent variable : Pupal colour (PC). Independent variables: Relative humidity (H), Pupation substrate (SU)
Model number	Model	Eliminated term	Comparison	Chi squared statistic	Model df	Model p-value	AICc	Delta AICc	AICc weight
s1	PC~H+SU+H:SU				3		400.48	0.7	0.41
s2	PC~H+SU	H:SU	s1, s2	-1.352	2	0.2515	399.79	0	0.59
s3	PC~H	SU	s2, s3	-74.771	1	< 0.001	472.55	72.76	0
s4	PC~1 (Null model)	H	s3, s4	-49.208	0	< 0.001	519.75	119.96	0
Summary of coefficients of the best model.
	Factor	Estimates	Standard Error	z value	Pr(>|z|)
	Intercept	6.5419	0.6462	10.124	<0.001
	Relative humidity (Low)	-1.9671	0.475	-4.142	<0.001
	Pupation Substrate (off-leaf)	-3.0561	0.5218	-5.857	<0.001
Analysis B
Larger data-set: N=1208. (S3 File). High RH : Brown pupae (5), Green pupae (541). Low RH : Brown pupae (62), Green pupae (600). Pupation substrate: leaf versus stem, soil, sleeve / pot (with independent pupation substrates).
Model number	Model	Eliminated term	Comparison	Chi squared statistic	Model df	Model p-value
s5	PC~H+SU+H:SU				7
s6	PC~H+SU	H:SU	s1, s2	-2.1053	4	0.5508
s7	PC~H	SU	s2, s3	-114.44	1	<0.001
s8	PC~1 (Null model)	H	s3, s4	-49.208	0	<0.001
	Summary of coefficients of the best model.
	Factor	Estimates	Standard Error	z value	Pr(>|z|)
	Intercept	6.5615	0.6505	10.087	<0.001
	Relative humidity (Low)	-1.99	0.4813	-4.134	<0.001
	Pupation Substrate (sleeve)	-3.8211	0.5311	-7.195	<0.001
	Pupation Substrate (soil)	-1.5702	0.6805	-2.308	0.021
	Pupation Substrate (stem)	-2.3575	0.6127	-3.838	< 0.001
Effect of time to pupation, pupa weight and sex on pupal colour : Analysis 2 in main text
Analysis C.
Subset of larger data-set: N=701. (S4 File) High RH : Brown pupae (2), Green pupae (311). Low RH : Brown pupae (28), Green pupae (360).
Pupation substrate: leaf or off-leaf.
Dependent variable : Pupal colour (PC). Independent variables: time to pupation (T), Pupal weight (W), Sex (S)
Model number	Model	Eliminated term	Comparison	Chi squared statistic	Model df	Model p-value	AICc	Delta AICc	AICc weight
t3	PC~T+W+S+T:W+W:S+T:S+T:W:S				7		243.62	8.89	0.01
t4	PC~T+W+S+T:W+W:S+T:S	T:W:S	t3, t4	-0.06192	6	0.8035	241.64	6.91	0.01
t5	PC~T+W+S+W:S+T:S	T:W	t4, t5	-0.0099883	5	0.9204	239.61	4.88	0.04
t6	PC~T+W+S+W:S	T:S	t5, t6	-0.041498	4	0.8388	237.62	2.88	0.11
t7	PC~T+W+S	W:S	t6, t7	-2.2554	3	0.1331	237.84	3.11	0.1
t8	PC~T+S	W	t7, t8	-7.086e-05	2	0.9933	235.82	1.09	0.27
t9	PC~T	S	t8, t9	-0.93185	1	0.3344	234.73	0	0.46
t10	PC~1 (Null Model)	T	t9, t10	-17.059	0	<0.001	249.78	15.05	0
Summary of coefficients of the best model.
	Factor	Estimates	Standard Error	z value	Pr(>|z|)
	Intercept	-2.12732	1.30267	-1.63	0.103041
	time to pupation	0.20665	0.05366	3.851	<0.001
Analysis D: Effect of sex on time to pupation
Dataset: S4 File
Dependent variable : time to pupation (T) Independent variable: Sex (S)
	Summary of coefficients.
	Factor	Estimates	Standard Error	z value	Pr(>|t|)
	Intercept	27.29	0.2151	126.891	< 0.001
	Sex (male)	-1.0794	0.3272	-3.299	0.00102
Analysis E: Effect of sex on pupal weight
Dataset: S4 File
Dependent variable : Pupal weight (W) Independent variable: Sex (S)
	Summary of coefficients.
	Factor	Estimates	Standard Error	z value	Pr(>|t|)
	Intercept	0.196496	0.001655	118.71	< 0.001
	Sex (male)	-0.02059	0.002518	-8.178	< 0.001
Effect of RH, pupation substrate, time to pupation, pupal weight and sex on pupal colour: Analysis 3 in main text
Analysis F.
Subset of larger data-set: N=701. (S4 File). High RH : Brown pupae (2), Green pupae (311). Low RH : Brown pupae (28), Green pupae (360).
Pupation substrate: leaf or off-leaf
Dependent variable : Pupal colour (PC). Independent variables: Relative humidity (H), Pupation substrate (SU), time to pupation (T), Pupal weight (W), Sex (S)
Model number	Model	Eliminated term	Comparison	Chi squared statistic	Model df	Model p-value	AICc	Delta AICc	AICc weight
c1	PC~H+SU+T+S+W+H:SU+H:T+SU:T+SU:W+W:S+W:T				11		187.77	9.96	0
c2	PC~H+SU+T+S+W+H:SU+H:T+SU:W+W:S+W:T	SU:T	c1, c2	-0.14405	10	0.7043	185.85	8.03	0.01
c3	PC~H+SU+T+S+W+H:SU+SU:W+W:S+W:T	H:T	c2, c3	-0.29505	9	0.587	184.08	6.26	0.02
c4	PC~H+SU+T+S+W+SU:W+W:S+W:T	H:SU	c3, c4	-0.45222	8	0.5013	182.47	4.66	0.04
c5	PC~H+SU+T+S+W+W:S+W:T	SU:W	c4, c5	-0.44206	7	0.5061	180.86	3.05	0.1
c6	PC~H+SU+T+S+W+W:S	T:W	c5, c6	-2.0317	6	0.154	180.85	3.03	0.1
c7	PC~H+SU+T+S+W	S:W	c6, c7	-2.3498	5	0.1253	181.16	3.34	0.08
c8	PC~H+SU+T+S	W	c7, c8	-0.089388	4	0.765	179.21	1.4	0.22
c9	PC~H+SU+T	S	c8, c9	-0.63238	3	0.4265	177.81	0	0.44
c10	PC~H+SU	T	c9, c10	-12.937	2	0.0003221	188.73	10.91	0
c11	PC~H	SU	c10, c11	-42.647	1	<0.001	229.36	51.54	0
c12	PC~1 (Null Model)	H	c11, c12	-22.435	0	<0.001	249.78	71.97	0
Effect of RH on pupation substrate selection: Analysis 4 in main text
Analysis G
Larger modified data-set: N=1208. (S2 File). High RH : Brown pupae (5), Green pupae (541). Low RH : Brown pupae (62), Green pupae (600). Pupation substrate: leaf or off-leaf (stem, soil, sleeve) .
Model number	Model	Eliminated term	Comparison	Chi squared statistic	Model df	Model p-value
r1	SU~H
r2	SU~1 (Null Model)	H	r1, r2	-61.5	1	< 0.001
Summary of coefficientsof the best model.
	Factor	Estimates	Standard Error	z value	Pr(>|z|)
	Intercept	-0.97999	0.09607	-10.2	< 0.001
	Relative humidity (low)	0.94978	0.12359	7.685	< 0.001
