# Supplementary material for: Pupal colour plasticity in a tropical butterfly, Mycalesis mineus (Nymphalidae: Satyrinae)
Source: PLoS One. 2017 Feb 3;12(2):e0171482. doi: 10.1371/journal.pone.0171482 (PMC5291534; doi:10.1371/journal.pone.0171482)
Supplement: S2 File — The pupation substrates stem, soil, plastic pot and nylon mesh were combined together as off-leaf. This dataset was used in analyses 1 and 4. (CSV) [file pone.0171482.s003.csv]

H	PC	SU
low	green	leaf
low	green	leaf
low	green	leaf
low	green	off-leaf
low	green	off-leaf
low	green	off-leaf
low	green	off-leaf
low	green	leaf
low	green	leaf
low	green	leaf
low	green	leaf
low	green	off-leaf
low	green	leaf
low	green	leaf
low	green	off-leaf
low	green	leaf
low	green	off-leaf
low	green	off-leaf
low	green	off-leaf
low	green	off-leaf
low	green	leaf
low	green	off-leaf
low	green	off-leaf
low	green	off-leaf
low	green	leaf
low	green	leaf
low	green	leaf
low	green	leaf
low	green	leaf
low	green	leaf
low	green	leaf
low	green	leaf
low	green	off-leaf
low	green	off-leaf
low	green	off-leaf
low	green	off-leaf
low	green	leaf
low	green	leaf
low	green	leaf
low	green	leaf
low	green	off-leaf
low	green	off-leaf
low	green	leaf
low	green	off-leaf
low	green	leaf
low	green	leaf
low	green	leaf
low	green	leaf
low	green	leaf
low	green	leaf
low	green	off-leaf
low	green	off-leaf
low	green	off-leaf
low	green	off-leaf
low	green	off-leaf
low	green	off-leaf
low	green	off-leaf
low	green	leaf
low	green	leaf
low	green	leaf
low	green	leaf
low	green	leaf
low	green	leaf
low	green	leaf
low	green	leaf
low	green	leaf
low	green	leaf
low	green	leaf
low	green	off-leaf
low	green	off-leaf
low	green	leaf
low	green	off-leaf
low	green	off-leaf
low	green	leaf
low	green	leaf
low	green	leaf
low	green	leaf
low	green	off-leaf
low	green	leaf
low	green	leaf
low	green	leaf
low	green	off-leaf
low	green	leaf
low	green	off-leaf
low	green	leaf
low	green	off-leaf
low	green	off-leaf
low	green	off-leaf
low	green	leaf
low	green	leaf
low	green	leaf
low	green	leaf
low	green	leaf
low	green	leaf
low	green	leaf
low	green	leaf
low	green	leaf
low	green	leaf
low	green	leaf
low	green	leaf
low	green	off-leaf
low	green	leaf
low	green	leaf
low	green	off-leaf
low	green	leaf
low	green	leaf
low	green	leaf
low	green	off-leaf
low	green	off-leaf
low	green	leaf
low	green	leaf
low	green	leaf
low	green	leaf
low	green	leaf
low	green	off-leaf
low	green	leaf
low	green	leaf
low	green	leaf
low	green	leaf
low	green	leaf
low	green	leaf
low	green	leaf
low	green	leaf
low	green	leaf
low	green	leaf
low	green	leaf
low	green	leaf
low	green	leaf
low	green	leaf
low	green	off-leaf
low	green	off-leaf
low	green	off-leaf
low	green	leaf
low	green	leaf
low	green	leaf
low	green	leaf
low	green	leaf
low	green	leaf
low	green	off-leaf
low	green	leaf
low	green	off-leaf
low	green	leaf
low	green	leaf
low	green	leaf
low	green	off-leaf
low	green	leaf
low	green	leaf
low	green	leaf
low	green	leaf
low	green	off-leaf
low	green	off-leaf
low	green	off-leaf
low	green	off-leaf
low	green	leaf
low	green	leaf
low	green	leaf
low	green	leaf
low	green	leaf
low	green	leaf
low	green	leaf
low	green	off-leaf
low	green	leaf
low	green	leaf
low	green	leaf
low	green	leaf
low	green	off-leaf
low	green	leaf
low	green	leaf
low	green	leaf
low	green	off-leaf
low	green	off-leaf
low	green	leaf
low	green	leaf
low	green	leaf
low	green	leaf
low	green	off-leaf
low	green	off-leaf
low	green	leaf
low	green	off-leaf
low	green	leaf
low	green	leaf
low	green	leaf
low	green	leaf
low	green	off-leaf
low	green	off-leaf
low	green	off-leaf
low	green	off-leaf
low	green	leaf
low	green	leaf
low	green	leaf
low	green	leaf
low	green	leaf
low	green	leaf
low	green	leaf
low	green	leaf
low	green	leaf
low	green	off-leaf
low	green	leaf
low	green	leaf
low	green	off-leaf
low	green	leaf
low	green	leaf
low	green	leaf
low	green	leaf
low	green	leaf
low	green	leaf
low	green	leaf
low	green	leaf
low	green	leaf
low	green	off-leaf
low	brown	off-leaf
low	brown	off-leaf
low	brown	off-leaf
low	brown	off-leaf
low	brown	off-leaf
low	brown	off-leaf
low	brown	off-leaf
low	brown	off-leaf
low	brown	off-leaf
low	brown	off-leaf
high	green	leaf
high	green	off-leaf
high	green	off-leaf
high	green	leaf
high	green	leaf
high	green	leaf
high	green	off-leaf
high	green	off-leaf
high	green	off-leaf
high	green	leaf
high	green	leaf
high	green	off-leaf
high	green	off-leaf
high	green	leaf
high	green	leaf
high	green	leaf
high	green	leaf
high	green	leaf
high	green	leaf
high	green	leaf
high	green	off-leaf
high	green	off-leaf
high	green	leaf
high	green	off-leaf
high	green	off-leaf
high	green	leaf
high	green	off-leaf
high	green	leaf
high	green	off-leaf
high	green	off-leaf
high	green	off-leaf
high	green	off-leaf
high	green	off-leaf
high	green	off-leaf
high	green	leaf
high	green	leaf
high	green	off-leaf
high	green	leaf
high	green	leaf
high	green	leaf
high	green	leaf
high	green	leaf
high	green	off-leaf
high	green	leaf
high	green	leaf
high	green	leaf
high	green	leaf
high	green	leaf
high	green	leaf
high	green	leaf
high	green	leaf
high	green	leaf
high	green	leaf
high	green	off-leaf
high	green	leaf
high	green	off-leaf
high	green	leaf
high	green	leaf
high	green	leaf
high	green	leaf
high	green	off-leaf
high	green	leaf
high	green	leaf
high	green	leaf
high	green	leaf
high	green	leaf
high	green	leaf
high	green	off-leaf
high	green	leaf
high	green	leaf
high	green	off-leaf
high	green	off-leaf
high	green	leaf
high	green	leaf
high	green	leaf
high	green	leaf
high	green	leaf
high	green	leaf
high	green	leaf
high	green	leaf
high	green	leaf
high	green	leaf
high	green	leaf
high	green	leaf
high	green	leaf
high	green	leaf
high	green	leaf
high	green	leaf
high	green	leaf
high	green	leaf
high	green	leaf
high	green	leaf
high	green	leaf
high	green	leaf
high	green	leaf
high	green	leaf
high	green	off-leaf
high	green	leaf
high	green	leaf
high	green	leaf
high	green	off-leaf
high	green	off-leaf
high	green	leaf
high	green	leaf
high	green	leaf
high	green	leaf
high	green	leaf
high	green	leaf
high	green	leaf
high	green	leaf
high	green	leaf
high	green	off-leaf
high	green	off-leaf
high	green	leaf
high	green	leaf
high	green	leaf
high	green	leaf
high	green	leaf
high	green	leaf
high	green	leaf
high	green	leaf
high	green	off-leaf
high	green	leaf
high	green	off-leaf
high	green	leaf
high	green	leaf
high	green	off-leaf
high	green	leaf
high	green	leaf
high	green	leaf
high	green	off-leaf
high	green	leaf
high	green	leaf
high	green	leaf
high	green	leaf
high	green	leaf
high	green	leaf
high	green	leaf
high	green	leaf
high	green	off-leaf
high	brown	off-leaf
high	green	leaf
high	green	leaf
high	green	leaf
high	green	leaf
high	green	leaf
high	green	leaf
high	green	leaf
high	green	leaf
high	green	off-leaf
high	green	leaf
high	green	leaf
high	green	leaf
high	green	leaf
high	green	leaf
high	green	leaf
high	green	leaf
high	green	off-leaf
high	green	off-leaf
high	green	off-leaf
high	green	leaf
high	green	leaf
high	green	leaf
high	green	leaf
high	green	leaf
low	green	off-leaf
low	green	leaf
low	green	off-leaf
low	green	leaf
low	green	off-leaf
low	green	off-leaf
low	green	off-leaf
low	green	off-leaf
low	green	off-leaf
low	green	off-leaf
low	green	leaf
low	green	off-leaf
low	green	off-leaf
low	green	off-leaf
low	green	leaf
low	green	off-leaf
low	green	off-leaf
low	green	leaf
low	green	off-leaf
low	green	leaf
low	green	off-leaf
low	green	off-leaf
low	green	leaf
low	green	leaf
low	green	leaf
low	brown	off-leaf
low	brown	off-leaf
low	green	leaf
low	green	leaf
low	green	off-leaf
low	brown	off-leaf
low	green	off-leaf
low	green	leaf
low	green	off-leaf
low	green	off-leaf
low	green	off-leaf
low	green	off-leaf
low	green	off-leaf
low	green	off-leaf
low	brown	off-leaf
low	brown	off-leaf
low	green	leaf
low	green	leaf
low	green	leaf
low	green	leaf
low	green	off-leaf
low	green	off-leaf
low	green	leaf
low	brown	off-leaf
low	green	leaf
low	green	off-leaf
low	green	leaf
low	green	off-leaf
low	green	leaf
low	green	leaf
low	green	leaf
low	green	off-leaf
low	green	off-leaf
low	green	leaf
low	green	off-leaf
low	green	leaf
low	green	leaf
low	green	off-leaf
low	brown	off-leaf
low	green	leaf
low	green	leaf
low	green	leaf
low	green	leaf
low	green	leaf
low	green	leaf
low	green	off-leaf
low	green	leaf
low	green	leaf
low	green	leaf
low	green	off-leaf
low	green	off-leaf
low	green	leaf
low	green	off-leaf
low	green	off-leaf
low	green	leaf
low	green	off-leaf
low	green	leaf
low	green	off-leaf
low	green	off-leaf
low	green	leaf
low	green	leaf
low	green	leaf
low	green	leaf
low	green	leaf
low	green	leaf
low	green	leaf
low	green	leaf
low	green	leaf
low	green	leaf
low	green	leaf
low	green	leaf
low	green	leaf
low	green	off-leaf
low	green	off-leaf
low	green	off-leaf
low	green	leaf
low	green	leaf
low	green	off-leaf
low	green	off-leaf
low	green	leaf
low	green	leaf
low	green	leaf
low	green	off-leaf
low	green	leaf
low	green	off-leaf
low	green	off-leaf
low	green	off-leaf
low	green	leaf
low	green	leaf
low	green	off-leaf
low	brown	off-leaf
low	green	off-leaf
low	green	off-leaf
low	green	leaf
low	green	off-leaf
low	green	leaf
low	green	leaf
low	green	leaf
low	green	leaf
low	green	leaf
low	green	off-leaf
low	green	off-leaf
low	green	off-leaf
low	green	leaf
low	green	leaf
low	green	off-leaf
low	green	leaf
low	green	leaf
low	green	leaf
low	green	leaf
low	green	off-leaf
low	green	leaf
low	green	off-leaf
low	green	off-leaf
low	green	leaf
low	green	off-leaf
low	green	off-leaf
low	green	leaf
low	green	leaf
low	green	off-leaf
low	green	off-leaf
low	green	off-leaf
low	green	off-leaf
low	green	off-leaf
low	green	off-leaf
low	green	off-leaf
low	green	off-leaf
low	green	off-leaf
low	green	off-leaf
low	green	off-leaf
low	green	off-leaf
low	green	off-leaf
low	green	off-leaf
low	green	off-leaf
low	green	leaf
low	green	leaf
low	green	off-leaf
low	brown	off-leaf
low	brown	off-leaf
low	green	off-leaf
low	green	off-leaf
low	green	off-leaf
low	green	leaf
low	green	off-leaf
low	green	off-leaf
low	green	leaf
low	green	leaf
low	green	leaf
low	green	leaf
low	green	leaf
low	green	off-leaf
low	green	off-leaf
low	green	off-leaf
low	green	off-leaf
low	green	off-leaf
low	green	leaf
low	green	off-leaf
low	green	off-leaf
low	green	leaf
low	green	off-leaf
low	green	leaf
low	green	leaf
low	green	leaf
low	green	off-leaf
low	green	off-leaf
low	green	off-leaf
low	green	off-leaf
low	green	leaf
low	green	off-leaf
low	brown	off-leaf
low	green	off-leaf
low	green	leaf
low	green	leaf
low	green	leaf
low	brown	off-leaf
low	brown	leaf
low	green	off-leaf
low	green	off-leaf
low	green	off-leaf
low	green	off-leaf
low	green	off-leaf
low	green	off-leaf
low	brown	off-leaf
low	brown	off-leaf
low	green	leaf
low	brown	off-leaf
low	green	leaf
low	green	leaf
low	green	leaf
low	brown	leaf
low	green	off-leaf
low	green	leaf
low	green	off-leaf
low	green	off-leaf
low	green	off-leaf
low	green	off-leaf
low	brown	leaf
low	green	off-leaf
low	green	off-leaf
low	green	leaf
low	green	leaf
low	green	leaf
low	green	leaf
low	green	off-leaf
low	green	off-leaf
low	green	leaf
low	green	leaf
low	green	leaf
low	green	off-leaf
low	green	leaf
low	green	leaf
low	green	off-leaf
low	brown	off-leaf
low	green	leaf
low	green	leaf
low	brown	off-leaf
low	green	off-leaf
low	green	off-leaf
low	brown	leaf
low	green	leaf
low	green	leaf
low	green	leaf
low	green	leaf
low	green	leaf
low	green	leaf
low	green	leaf
low	green	leaf
low	green	leaf
low	green	leaf
low	green	leaf
low	green	off-leaf
low	green	off-leaf
low	green	leaf
low	green	leaf
low	brown	off-leaf
low	green	off-leaf
low	green	off-leaf
low	green	off-leaf
low	brown	off-leaf
low	green	leaf
low	green	leaf
low	green	off-leaf
low	brown	off-leaf
low	green	off-leaf
low	green	off-leaf
low	brown	off-leaf
low	green	off-leaf
low	green	leaf
low	green	leaf
low	green	leaf
low	green	leaf
low	green	leaf
low	green	leaf
low	green	leaf
low	green	off-leaf
low	green	off-leaf
low	green	off-leaf
low	green	off-leaf
low	green	off-leaf
low	green	off-leaf
low	green	leaf
low	green	off-leaf
low	green	off-leaf
low	green	off-leaf
low	green	off-leaf
low	brown	off-leaf
low	green	leaf
low	green	leaf
low	green	leaf
low	green	leaf
low	green	off-leaf
low	green	off-leaf
low	green	leaf
low	green	off-leaf
low	green	leaf
low	green	leaf
low	green	off-leaf
low	green	off-leaf
low	green	leaf
low	green	leaf
low	green	off-leaf
low	green	off-leaf
low	brown	off-leaf
low	green	off-leaf
low	green	leaf
low	green	off-leaf
low	green	leaf
low	green	off-leaf
low	green	off-leaf
low	green	off-leaf
low	green	off-leaf
low	brown	off-leaf
low	green	off-leaf
low	green	off-leaf
low	green	off-leaf
low	green	off-leaf
low	green	leaf
low	green	leaf
low	green	leaf
low	green	leaf
low	green	leaf
low	green	leaf
low	green	leaf
low	green	leaf
low	green	off-leaf
low	green	off-leaf
low	green	off-leaf
low	green	leaf
low	green	leaf
low	brown	off-leaf
low	green	off-leaf
low	green	off-leaf
low	green	off-leaf
low	green	off-leaf
low	green	off-leaf
low	green	leaf
low	green	leaf
low	green	leaf
low	brown	off-leaf
low	green	off-leaf
low	green	leaf
low	green	off-leaf
low	green	leaf
low	green	off-leaf
low	brown	off-leaf
low	green	off-leaf
low	brown	off-leaf
low	green	off-leaf
low	green	off-leaf
low	green	leaf
low	green	leaf
low	brown	off-leaf
low	brown	off-leaf
low	brown	off-leaf
low	green	off-leaf
low	green	off-leaf
low	green	leaf
low	green	leaf
low	green	leaf
low	brown	off-leaf
low	green	leaf
low	green	off-leaf
low	green	leaf
low	green	leaf
low	brown	off-leaf
low	green	leaf
low	brown	off-leaf
low	green	off-leaf
low	green	off-leaf
low	green	leaf
low	green	off-leaf
low	green	leaf
low	green	off-leaf
low	green	off-leaf
low	green	off-leaf
low	green	off-leaf
low	brown	off-leaf
low	green	off-leaf
low	brown	off-leaf
low	green	off-leaf
low	green	off-leaf
low	green	leaf
low	brown	off-leaf
low	green	leaf
low	green	off-leaf
low	green	off-leaf
low	green	leaf
low	green	leaf
low	brown	off-leaf
low	green	off-leaf
low	green	leaf
low	brown	off-leaf
low	green	off-leaf
low	green	off-leaf
low	green	off-leaf
low	green	leaf
low	green	leaf
low	brown	off-leaf
low	green	off-leaf
low	green	off-leaf
low	green	off-leaf
low	green	off-leaf
low	green	off-leaf
low	green	off-leaf
low	green	off-leaf
low	green	leaf
low	green	leaf
low	green	leaf
low	green	leaf
low	green	leaf
low	green	off-leaf
low	green	off-leaf
low	green	off-leaf
low	green	off-leaf
low	green	leaf
low	green	leaf
low	green	leaf
low	green	leaf
low	green	off-leaf
low	green	leaf
low	green	leaf
low	brown	off-leaf
low	brown	off-leaf
low	green	off-leaf
low	brown	off-leaf
low	brown	off-leaf
low	green	off-leaf
low	brown	off-leaf
low	green	off-leaf
low	green	off-leaf
low	brown	off-leaf
low	green	off-leaf
low	green	leaf
low	green	leaf
low	green	leaf
low	brown	off-leaf
low	brown	off-leaf
high	green	off-leaf
high	green	off-leaf
high	green	off-leaf
high	green	off-leaf
high	green	off-leaf
high	green	leaf
high	green	off-leaf
high	green	leaf
high	green	leaf
high	green	leaf
high	green	leaf
high	green	off-leaf
high	green	leaf
high	green	leaf
high	green	off-leaf
high	green	off-leaf
high	green	off-leaf
high	green	leaf
high	green	leaf
high	green	leaf
high	green	leaf
high	green	leaf
high	green	leaf
high	green	off-leaf
high	green	off-leaf
high	green	off-leaf
high	green	leaf
high	green	leaf
high	green	leaf
high	green	off-leaf
high	green	off-leaf
high	green	off-leaf
high	green	off-leaf
high	green	leaf
high	green	leaf
high	green	off-leaf
high	green	off-leaf
high	green	leaf
high	green	leaf
high	green	leaf
high	green	leaf
high	green	leaf
high	green	off-leaf
high	green	off-leaf
high	green	leaf
high	green	leaf
high	green	leaf
high	green	leaf
high	green	leaf
high	green	off-leaf
high	green	off-leaf
high	green	off-leaf
high	green	off-leaf
high	green	leaf
high	green	leaf
high	green	leaf
high	green	off-leaf
high	green	leaf
high	green	leaf
high	green	leaf
high	green	off-leaf
high	green	off-leaf
high	green	leaf
high	green	leaf
high	green	off-leaf
high	green	off-leaf
high	green	leaf
high	green	leaf
high	green	leaf
high	green	leaf
high	green	leaf
high	green	off-leaf
high	green	off-leaf
high	green	off-leaf
high	green	off-leaf
high	green	leaf
high	green	leaf
high	green	leaf
high	green	leaf
high	green	leaf
high	green	leaf
high	green	leaf
high	green	leaf
high	green	leaf
high	green	leaf
high	green	leaf
high	green	leaf
high	green	leaf
high	green	leaf
high	green	leaf
high	green	leaf
high	green	leaf
high	green	off-leaf
high	green	leaf
high	green	leaf
high	green	off-leaf
high	green	off-leaf
high	green	off-leaf
high	green	leaf
high	green	leaf
high	green	leaf
high	green	leaf
high	green	leaf
high	green	off-leaf
high	green	off-leaf
high	green	off-leaf
high	green	leaf
high	green	leaf
high	green	off-leaf
high	green	off-leaf
high	green	leaf
high	green	leaf
high	green	off-leaf
high	green	off-leaf
high	green	leaf
high	green	leaf
high	green	off-leaf
high	green	off-leaf
high	green	leaf
high	green	leaf
high	green	off-leaf
high	green	leaf
high	green	off-leaf
high	green	off-leaf
high	green	off-leaf
high	green	off-leaf
high	green	leaf
high	green	leaf
high	green	off-leaf
high	green	leaf
high	green	leaf
high	green	leaf
high	green	off-leaf
high	green	leaf
high	green	leaf
high	green	off-leaf
high	green	leaf
high	green	leaf
high	green	leaf
high	green	leaf
high	green	leaf
high	green	leaf
high	green	leaf
high	green	leaf
high	green	leaf
high	green	off-leaf
high	green	off-leaf
high	green	off-leaf
high	green	off-leaf
high	green	off-leaf
high	green	leaf
high	green	leaf
high	green	leaf
high	green	off-leaf
high	green	leaf
high	green	leaf
high	green	leaf
high	green	leaf
high	green	leaf
high	green	leaf
high	green	leaf
high	green	leaf
high	green	leaf
high	green	leaf
high	green	leaf
high	green	leaf
high	green	leaf
high	green	leaf
high	green	leaf
high	green	leaf
high	green	leaf
high	green	leaf
high	green	leaf
high	green	leaf
high	green	leaf
high	green	leaf
high	green	leaf
high	green	leaf
high	green	leaf
high	green	leaf
high	green	leaf
high	green	leaf
high	green	off-leaf
high	green	leaf
high	green	leaf
high	green	leaf
high	green	leaf
high	green	leaf
high	green	leaf
high	green	leaf
high	green	leaf
high	green	leaf
high	green	leaf
high	green	leaf
high	green	leaf
high	green	leaf
high	green	leaf
high	green	leaf
high	green	leaf
high	green	leaf
high	green	leaf
high	brown	off-leaf
high	brown	off-leaf
high	green	leaf
high	green	leaf
high	green	leaf
high	green	leaf
high	green	leaf
high	green	leaf
high	green	leaf
high	green	leaf
high	green	off-leaf
high	green	leaf
high	green	leaf
high	green	leaf
high	green	leaf
high	green	leaf
high	green	leaf
high	green	leaf
high	green	leaf
high	green	leaf
high	green	leaf
high	green	leaf
high	green	leaf
high	green	leaf
high	green	off-leaf
high	green	off-leaf
high	green	off-leaf
high	green	leaf
high	green	leaf
high	green	leaf
high	green	leaf
high	green	leaf
high	green	leaf
high	green	leaf
high	green	leaf
high	green	leaf
high	green	leaf
high	green	leaf
high	green	leaf
high	green	leaf
high	green	leaf
high	green	leaf
high	green	leaf
high	green	leaf
high	green	leaf
high	green	leaf
high	green	leaf
high	green	leaf
high	green	leaf
high	green	leaf
high	green	leaf
high	green	off-leaf
high	green	leaf
high	green	leaf
high	green	off-leaf
high	green	leaf
high	green	off-leaf
high	green	off-leaf
high	green	off-leaf
high	green	leaf
high	green	off-leaf
high	green	off-leaf
high	green	leaf
high	green	leaf
high	green	off-leaf
high	green	leaf
high	green	leaf
high	green	leaf
high	green	leaf
high	green	leaf
high	green	leaf
high	green	off-leaf
high	green	off-leaf
high	green	leaf
high	green	leaf
high	green	leaf
high	green	leaf
high	green	leaf
high	green	leaf
high	green	leaf
high	green	leaf
high	green	off-leaf
high	green	leaf
high	green	off-leaf
high	green	leaf
high	green	leaf
high	green	leaf
high	green	off-leaf
high	green	off-leaf
high	green	leaf
high	green	off-leaf
high	green	leaf
high	green	leaf
high	green	leaf
high	green	leaf
high	green	leaf
high	green	off-leaf
high	green	leaf
high	green	leaf
high	green	leaf
high	green	leaf
high	green	leaf
high	green	leaf
high	green	off-leaf
high	green	leaf
high	green	leaf
high	green	leaf
high	green	leaf
high	green	leaf
high	green	leaf
high	green	leaf
high	green	leaf
high	green	leaf
high	green	off-leaf
high	brown	off-leaf
high	green	leaf
high	green	off-leaf
high	green	leaf
high	green	leaf
high	green	leaf
high	green	leaf
high	green	leaf
high	green	leaf
high	green	leaf
high	green	off-leaf
high	green	leaf
high	green	leaf
high	green	off-leaf
high	green	leaf
high	green	leaf
high	green	leaf
high	green	off-leaf
high	green	off-leaf
high	green	leaf
high	green	leaf
high	green	leaf
high	green	leaf
high	green	leaf
high	green	leaf
high	green	leaf
high	green	leaf
high	green	leaf
high	green	leaf
high	green	leaf
high	green	leaf
high	green	off-leaf
high	green	off-leaf
high	green	leaf
high	green	leaf
high	green	leaf
high	green	leaf
high	green	leaf
high	green	leaf
high	green	off-leaf
high	green	off-leaf
high	green	leaf
high	green	leaf
high	green	leaf
high	green	off-leaf
high	green	leaf
high	green	leaf
high	green	leaf
high	green	leaf
high	green	leaf
high	green	off-leaf
high	green	off-leaf
high	green	off-leaf
high	green	leaf
high	green	leaf
high	green	leaf
high	green	off-leaf
high	green	off-leaf
high	brown	off-leaf
high	green	off-leaf
high	green	off-leaf
high	green	off-leaf
high	green	leaf
high	green	off-leaf
high	green	leaf
high	green	off-leaf
