# Supplementary material for: Pupal colour plasticity in a tropical butterfly, Mycalesis mineus (Nymphalidae: Satyrinae)
Source: PLoS One. 2017 Feb 3;12(2):e0171482. doi: 10.1371/journal.pone.0171482 (PMC5291534; doi:10.1371/journal.pone.0171482)
Supplement: S3 File — In these analyses, pupation substrates stem, soil, plastic pot and nylon mesh were considered as independent parameters. (CSV) [file pone.0171482.s004.csv]

H	PC	SU
low	green	leaf
low	green	leaf
low	green	leaf
low	green	sleeve
low	green	sleeve
low	green	sleeve
low	green	sleeve
low	green	leaf
low	green	leaf
low	green	leaf
low	green	leaf
low	green	sleeve
low	green	leaf
low	green	leaf
low	green	sleeve
low	green	leaf
low	green	sleeve
low	green	sleeve
low	green	sleeve
low	green	sleeve
low	green	leaf
low	green	sleeve
low	green	stem
low	green	stem
low	green	leaf
low	green	leaf
low	green	leaf
low	green	leaf
low	green	leaf
low	green	leaf
low	green	leaf
low	green	leaf
low	green	sleeve
low	green	sleeve
low	green	soil
low	green	soil
low	green	leaf
low	green	leaf
low	green	leaf
low	green	leaf
low	green	soil
low	green	sleeve
low	green	leaf
low	green	sleeve
low	green	leaf
low	green	leaf
low	green	leaf
low	green	leaf
low	green	leaf
low	green	leaf
low	green	soil
low	green	soil
low	green	soil
low	green	soil
low	green	soil
low	green	stem
low	green	stem
low	green	leaf
low	green	leaf
low	green	leaf
low	green	leaf
low	green	leaf
low	green	leaf
low	green	leaf
low	green	leaf
low	green	leaf
low	green	leaf
low	green	leaf
low	green	soil
low	green	soil
low	green	leaf
low	green	sleeve
low	green	sleeve
low	green	leaf
low	green	leaf
low	green	leaf
low	green	leaf
low	green	sleeve
low	green	leaf
low	green	leaf
low	green	leaf
low	green	stem
low	green	leaf
low	green	soil
low	green	leaf
low	green	sleeve
low	green	sleeve
low	green	sleeve
low	green	leaf
low	green	leaf
low	green	leaf
low	green	leaf
low	green	leaf
low	green	leaf
low	green	leaf
low	green	leaf
low	green	leaf
low	green	leaf
low	green	leaf
low	green	leaf
low	green	stem
low	green	leaf
low	green	leaf
low	green	soil
low	green	leaf
low	green	leaf
low	green	leaf
low	green	soil
low	green	sleeve
low	green	leaf
low	green	leaf
low	green	leaf
low	green	leaf
low	green	leaf
low	green	sleeve
low	green	leaf
low	green	leaf
low	green	leaf
low	green	leaf
low	green	leaf
low	green	leaf
low	green	leaf
low	green	leaf
low	green	leaf
low	green	leaf
low	green	leaf
low	green	leaf
low	green	leaf
low	green	leaf
low	green	sleeve
low	green	sleeve
low	green	sleeve
low	green	leaf
low	green	leaf
low	green	leaf
low	green	leaf
low	green	leaf
low	green	leaf
low	green	sleeve
low	green	leaf
low	green	stem
low	green	leaf
low	green	leaf
low	green	leaf
low	green	soil
low	green	leaf
low	green	leaf
low	green	leaf
low	green	leaf
low	green	stem
low	green	sleeve
low	green	sleeve
low	green	sleeve
low	green	leaf
low	green	leaf
low	green	leaf
low	green	leaf
low	green	leaf
low	green	leaf
low	green	leaf
low	green	soil
low	green	leaf
low	green	leaf
low	green	leaf
low	green	leaf
low	green	soil
low	green	leaf
low	green	leaf
low	green	leaf
low	green	soil
low	green	stem
low	green	leaf
low	green	leaf
low	green	leaf
low	green	leaf
low	green	stem
low	green	stem
low	green	leaf
low	green	stem
low	green	leaf
low	green	leaf
low	green	leaf
low	green	leaf
low	green	stem
low	green	stem
low	green	stem
low	green	soil
low	green	leaf
low	green	leaf
low	green	leaf
low	green	leaf
low	green	leaf
low	green	leaf
low	green	leaf
low	green	leaf
low	green	leaf
low	green	stem
low	green	leaf
low	green	leaf
low	green	sleeve
low	green	leaf
low	green	leaf
low	green	leaf
low	green	leaf
low	green	leaf
low	green	leaf
low	green	leaf
low	green	leaf
low	green	leaf
low	green	sleeve
low	brown	sleeve
low	brown	soil
low	brown	sleeve
low	brown	sleeve
low	brown	soil
low	brown	sleeve
low	brown	stem
low	brown	sleeve
low	brown	soil
low	brown	soil
high	green	leaf
high	green	sleeve
high	green	sleeve
high	green	leaf
high	green	leaf
high	green	leaf
high	green	soil
high	green	soil
high	green	sleeve
high	green	leaf
high	green	leaf
high	green	sleeve
high	green	stem
high	green	leaf
high	green	leaf
high	green	leaf
high	green	leaf
high	green	leaf
high	green	leaf
high	green	leaf
high	green	sleeve
high	green	sleeve
high	green	leaf
high	green	sleeve
high	green	stem
high	green	leaf
high	green	sleeve
high	green	leaf
high	green	stem
high	green	stem
high	green	soil
high	green	sleeve
high	green	sleeve
high	green	stem
high	green	leaf
high	green	leaf
high	green	soil
high	green	leaf
high	green	leaf
high	green	leaf
high	green	leaf
high	green	leaf
high	green	sleeve
high	green	leaf
high	green	leaf
high	green	leaf
high	green	leaf
high	green	leaf
high	green	leaf
high	green	leaf
high	green	leaf
high	green	leaf
high	green	leaf
high	green	sleeve
high	green	leaf
high	green	sleeve
high	green	leaf
high	green	leaf
high	green	leaf
high	green	leaf
high	green	sleeve
high	green	leaf
high	green	leaf
high	green	leaf
high	green	leaf
high	green	leaf
high	green	leaf
high	green	sleeve
high	green	leaf
high	green	leaf
high	green	stem
high	green	sleeve
high	green	leaf
high	green	leaf
high	green	leaf
high	green	leaf
high	green	leaf
high	green	leaf
high	green	leaf
high	green	leaf
high	green	leaf
high	green	leaf
high	green	leaf
high	green	leaf
high	green	leaf
high	green	leaf
high	green	leaf
high	green	leaf
high	green	leaf
high	green	leaf
high	green	leaf
high	green	leaf
high	green	leaf
high	green	leaf
high	green	leaf
high	green	leaf
high	green	sleeve
high	green	leaf
high	green	leaf
high	green	leaf
high	green	sleeve
high	green	sleeve
high	green	leaf
high	green	leaf
high	green	leaf
high	green	leaf
high	green	leaf
high	green	leaf
high	green	leaf
high	green	leaf
high	green	leaf
high	green	sleeve
high	green	soil
high	green	leaf
high	green	leaf
high	green	leaf
high	green	leaf
high	green	leaf
high	green	leaf
high	green	leaf
high	green	leaf
high	green	soil
high	green	leaf
high	green	sleeve
high	green	leaf
high	green	leaf
high	green	stem
high	green	leaf
high	green	leaf
high	green	leaf
high	green	sleeve
high	green	leaf
high	green	leaf
high	green	leaf
high	green	leaf
high	green	leaf
high	green	leaf
high	green	leaf
high	green	leaf
high	green	sleeve
high	brown	sleeve
high	green	leaf
high	green	leaf
high	green	leaf
high	green	leaf
high	green	leaf
high	green	leaf
high	green	leaf
high	green	leaf
high	green	sleeve
high	green	leaf
high	green	leaf
high	green	leaf
high	green	leaf
high	green	leaf
high	green	leaf
high	green	leaf
high	green	sleeve
high	green	soil
high	green	sleeve
high	green	leaf
high	green	leaf
high	green	leaf
high	green	leaf
high	green	leaf
low	green	soil
low	green	leaf
low	green	sleeve
low	green	leaf
low	green	soil
low	green	soil
low	green	soil
low	green	soil
low	green	stem
low	green	soil
low	green	leaf
low	green	stem
low	green	soil
low	green	soil
low	green	leaf
low	green	soil
low	green	soil
low	green	leaf
low	green	soil
low	green	leaf
low	green	sleeve
low	green	soil
low	green	leaf
low	green	leaf
low	green	leaf
low	brown	sleeve
low	brown	sleeve
low	green	leaf
low	green	leaf
low	green	sleeve
low	brown	sleeve
low	green	sleeve
low	green	leaf
low	green	stem
low	green	soil
low	green	soil
low	green	soil
low	green	soil
low	green	soil
low	brown	sleeve
low	brown	sleeve
low	green	leaf
low	green	leaf
low	green	leaf
low	green	leaf
low	green	sleeve
low	green	soil
low	green	leaf
low	brown	sleeve
low	green	leaf
low	green	stem
low	green	leaf
low	green	sleeve
low	green	leaf
low	green	leaf
low	green	leaf
low	green	sleeve
low	green	soil
low	green	leaf
low	green	sleeve
low	green	leaf
low	green	leaf
low	green	soil
low	brown	sleeve
low	green	leaf
low	green	leaf
low	green	leaf
low	green	leaf
low	green	leaf
low	green	leaf
low	green	sleeve
low	green	leaf
low	green	leaf
low	green	leaf
low	green	stem
low	green	stem
low	green	leaf
low	green	sleeve
low	green	sleeve
low	green	leaf
low	green	stem
low	green	leaf
low	green	soil
low	green	soil
low	green	leaf
low	green	leaf
low	green	leaf
low	green	leaf
low	green	leaf
low	green	leaf
low	green	leaf
low	green	leaf
low	green	leaf
low	green	leaf
low	green	leaf
low	green	leaf
low	green	leaf
low	green	soil
low	green	soil
low	green	soil
low	green	leaf
low	green	leaf
low	green	soil
low	green	soil
low	green	leaf
low	green	leaf
low	green	leaf
low	green	soil
low	green	leaf
low	green	sleeve
low	green	sleeve
low	green	sleeve
low	green	leaf
low	green	leaf
low	green	soil
low	brown	sleeve
low	green	soil
low	green	soil
low	green	leaf
low	green	stem
low	green	leaf
low	green	leaf
low	green	leaf
low	green	leaf
low	green	leaf
low	green	soil
low	green	soil
low	green	soil
low	green	leaf
low	green	leaf
low	green	sleeve
low	green	leaf
low	green	leaf
low	green	leaf
low	green	leaf
low	green	stem
low	green	leaf
low	green	soil
low	green	soil
low	green	leaf
low	green	soil
low	green	soil
low	green	leaf
low	green	leaf
low	green	soil
low	green	soil
low	green	soil
low	green	soil
low	green	soil
low	green	stem
low	green	sleeve
low	green	sleeve
low	green	sleeve
low	green	stem
low	green	soil
low	green	stem
low	green	stem
low	green	stem
low	green	stem
low	green	leaf
low	green	leaf
low	green	soil
low	brown	sleeve
low	brown	sleeve
low	green	sleeve
low	green	stem
low	green	stem
low	green	leaf
low	green	stem
low	green	stem
low	green	leaf
low	green	leaf
low	green	leaf
low	green	leaf
low	green	leaf
low	green	stem
low	green	soil
low	green	soil
low	green	soil
low	green	sleeve
low	green	leaf
low	green	soil
low	green	sleeve
low	green	leaf
low	green	sleeve
low	green	leaf
low	green	leaf
low	green	leaf
low	green	sleeve
low	green	stem
low	green	stem
low	green	stem
low	green	leaf
low	green	soil
low	brown	sleeve
low	green	sleeve
low	green	leaf
low	green	leaf
low	green	leaf
low	brown	stem
low	brown	leaf
low	green	stem
low	green	stem
low	green	soil
low	green	stem
low	green	stem
low	green	soil
low	brown	sleeve
low	brown	stem
low	green	leaf
low	brown	sleeve
low	green	leaf
low	green	leaf
low	green	leaf
low	brown	leaf
low	green	stem
low	green	leaf
low	green	stem
low	green	sleeve
low	green	sleeve
low	green	stem
low	brown	leaf
low	green	stem
low	green	soil
low	green	leaf
low	green	leaf
low	green	leaf
low	green	leaf
low	green	soil
low	green	soil
low	green	leaf
low	green	leaf
low	green	leaf
low	green	soil
low	green	leaf
low	green	leaf
low	green	stem
low	brown	sleeve
low	green	leaf
low	green	leaf
low	brown	sleeve
low	green	soil
low	green	soil
low	brown	leaf
low	green	leaf
low	green	leaf
low	green	leaf
low	green	leaf
low	green	leaf
low	green	leaf
low	green	leaf
low	green	leaf
low	green	leaf
low	green	leaf
low	green	leaf
low	green	stem
low	green	stem
low	green	leaf
low	green	leaf
low	brown	sleeve
low	green	sleeve
low	green	stem
low	green	soil
low	brown	sleeve
low	green	leaf
low	green	leaf
low	green	sleeve
low	brown	sleeve
low	green	stem
low	green	stem
low	brown	sleeve
low	green	sleeve
low	green	leaf
low	green	leaf
low	green	leaf
low	green	leaf
low	green	leaf
low	green	leaf
low	green	leaf
low	green	sleeve
low	green	sleeve
low	green	sleeve
low	green	stem
low	green	stem
low	green	stem
low	green	leaf
low	green	stem
low	green	stem
low	green	stem
low	green	sleeve
low	brown	sleeve
low	green	leaf
low	green	leaf
low	green	leaf
low	green	leaf
low	green	stem
low	green	sleeve
low	green	leaf
low	green	soil
low	green	leaf
low	green	leaf
low	green	soil
low	green	sleeve
low	green	leaf
low	green	leaf
low	green	stem
low	green	stem
low	brown	sleeve
low	green	stem
low	green	leaf
low	green	stem
low	green	leaf
low	green	sleeve
low	green	stem
low	green	sleeve
low	green	sleeve
low	brown	sleeve
low	green	sleeve
low	green	sleeve
low	green	soil
low	green	soil
low	green	leaf
low	green	leaf
low	green	leaf
low	green	leaf
low	green	leaf
low	green	leaf
low	green	leaf
low	green	leaf
low	green	stem
low	green	soil
low	green	soil
low	green	leaf
low	green	leaf
low	brown	sleeve
low	green	sleeve
low	green	sleeve
low	green	sleeve
low	green	stem
low	green	sleeve
low	green	leaf
low	green	leaf
low	green	leaf
low	brown	sleeve
low	green	sleeve
low	green	leaf
low	green	stem
low	green	leaf
low	green	sleeve
low	brown	sleeve
low	green	sleeve
low	brown	sleeve
low	green	soil
low	green	sleeve
low	green	leaf
low	green	leaf
low	brown	stem
low	brown	sleeve
low	brown	sleeve
low	green	sleeve
low	green	soil
low	green	leaf
low	green	leaf
low	green	leaf
low	brown	sleeve
low	green	leaf
low	green	soil
low	green	leaf
low	green	leaf
low	brown	sleeve
low	green	leaf
low	brown	sleeve
low	green	stem
low	green	stem
low	green	leaf
low	green	stem
low	green	leaf
low	green	stem
low	green	soil
low	green	sleeve
low	green	sleeve
low	brown	sleeve
low	green	stem
low	brown	sleeve
low	green	sleeve
low	green	soil
low	green	leaf
low	brown	sleeve
low	green	leaf
low	green	sleeve
low	green	soil
low	green	leaf
low	green	leaf
low	brown	stem
low	green	stem
low	green	leaf
low	brown	sleeve
low	green	sleeve
low	green	sleeve
low	green	soil
low	green	leaf
low	green	leaf
low	brown	sleeve
low	green	sleeve
low	green	sleeve
low	green	sleeve
low	green	sleeve
low	green	stem
low	green	sleeve
low	green	sleeve
low	green	leaf
low	green	leaf
low	green	leaf
low	green	leaf
low	green	leaf
low	green	sleeve
low	green	sleeve
low	green	soil
low	green	soil
low	green	leaf
low	green	leaf
low	green	leaf
low	green	leaf
low	green	soil
low	green	leaf
low	green	leaf
low	brown	stem
low	brown	stem
low	green	sleeve
low	brown	sleeve
low	brown	soil
low	green	soil
low	brown	stem
low	green	stem
low	green	stem
low	brown	sleeve
low	green	sleeve
low	green	leaf
low	green	leaf
low	green	leaf
low	brown	sleeve
low	brown	sleeve
high	green	stem
high	green	stem
high	green	stem
high	green	stem
high	green	stem
high	green	leaf
high	green	soil
high	green	leaf
high	green	leaf
high	green	leaf
high	green	leaf
high	green	stem
high	green	leaf
high	green	leaf
high	green	stem
high	green	stem
high	green	stem
high	green	leaf
high	green	leaf
high	green	leaf
high	green	leaf
high	green	leaf
high	green	leaf
high	green	soil
high	green	stem
high	green	soil
high	green	leaf
high	green	leaf
high	green	leaf
high	green	stem
high	green	soil
high	green	soil
high	green	soil
high	green	leaf
high	green	leaf
high	green	soil
high	green	sleeve
high	green	leaf
high	green	leaf
high	green	leaf
high	green	leaf
high	green	leaf
high	green	stem
high	green	sleeve
high	green	leaf
high	green	leaf
high	green	leaf
high	green	leaf
high	green	leaf
high	green	sleeve
high	green	soil
high	green	soil
high	green	sleeve
high	green	leaf
high	green	leaf
high	green	leaf
high	green	sleeve
high	green	leaf
high	green	leaf
high	green	leaf
high	green	stem
high	green	stem
high	green	leaf
high	green	leaf
high	green	sleeve
high	green	stem
high	green	leaf
high	green	leaf
high	green	leaf
high	green	leaf
high	green	leaf
high	green	soil
high	green	soil
high	green	sleeve
high	green	stem
high	green	leaf
high	green	leaf
high	green	leaf
high	green	leaf
high	green	leaf
high	green	leaf
high	green	leaf
high	green	leaf
high	green	leaf
high	green	leaf
high	green	leaf
high	green	leaf
high	green	leaf
high	green	leaf
high	green	leaf
high	green	leaf
high	green	leaf
high	green	soil
high	green	leaf
high	green	leaf
high	green	soil
high	green	soil
high	green	soil
high	green	leaf
high	green	leaf
high	green	leaf
high	green	leaf
high	green	leaf
high	green	soil
high	green	stem
high	green	stem
high	green	leaf
high	green	leaf
high	green	sleeve
high	green	soil
high	green	leaf
high	green	leaf
high	green	stem
high	green	stem
high	green	leaf
high	green	leaf
high	green	soil
high	green	sleeve
high	green	leaf
high	green	leaf
high	green	sleeve
high	green	leaf
high	green	sleeve
high	green	soil
high	green	soil
high	green	soil
high	green	leaf
high	green	leaf
high	green	soil
high	green	leaf
high	green	leaf
high	green	leaf
high	green	stem
high	green	leaf
high	green	leaf
high	green	stem
high	green	leaf
high	green	leaf
high	green	leaf
high	green	leaf
high	green	leaf
high	green	leaf
high	green	leaf
high	green	leaf
high	green	leaf
high	green	sleeve
high	green	sleeve
high	green	sleeve
high	green	sleeve
high	green	sleeve
high	green	leaf
high	green	leaf
high	green	leaf
high	green	sleeve
high	green	leaf
high	green	leaf
high	green	leaf
high	green	leaf
high	green	leaf
high	green	leaf
high	green	leaf
high	green	leaf
high	green	leaf
high	green	leaf
high	green	leaf
high	green	leaf
high	green	leaf
high	green	leaf
high	green	leaf
high	green	leaf
high	green	leaf
high	green	leaf
high	green	leaf
high	green	leaf
high	green	leaf
high	green	leaf
high	green	leaf
high	green	leaf
high	green	leaf
high	green	leaf
high	green	leaf
high	green	leaf
high	green	stem
high	green	leaf
high	green	leaf
high	green	leaf
high	green	leaf
high	green	leaf
high	green	leaf
high	green	leaf
high	green	leaf
high	green	leaf
high	green	leaf
high	green	leaf
high	green	leaf
high	green	leaf
high	green	leaf
high	green	leaf
high	green	leaf
high	green	leaf
high	green	leaf
high	brown	stem
high	brown	sleeve
high	green	leaf
high	green	leaf
high	green	leaf
high	green	leaf
high	green	leaf
high	green	leaf
high	green	leaf
high	green	leaf
high	green	soil
high	green	leaf
high	green	leaf
high	green	leaf
high	green	leaf
high	green	leaf
high	green	leaf
high	green	leaf
high	green	leaf
high	green	leaf
high	green	leaf
high	green	leaf
high	green	leaf
high	green	leaf
high	green	stem
high	green	stem
high	green	stem
high	green	leaf
high	green	leaf
high	green	leaf
high	green	leaf
high	green	leaf
high	green	leaf
high	green	leaf
high	green	leaf
high	green	leaf
high	green	leaf
high	green	leaf
high	green	leaf
high	green	leaf
high	green	leaf
high	green	leaf
high	green	leaf
high	green	leaf
high	green	leaf
high	green	leaf
high	green	leaf
high	green	leaf
high	green	leaf
high	green	leaf
high	green	leaf
high	green	stem
high	green	leaf
high	green	leaf
high	green	soil
high	green	leaf
high	green	sleeve
high	green	sleeve
high	green	stem
high	green	leaf
high	green	sleeve
high	green	sleeve
high	green	leaf
high	green	leaf
high	green	sleeve
high	green	leaf
high	green	leaf
high	green	leaf
high	green	leaf
high	green	leaf
high	green	leaf
high	green	stem
high	green	stem
high	green	leaf
high	green	leaf
high	green	leaf
high	green	leaf
high	green	leaf
high	green	leaf
high	green	leaf
high	green	leaf
high	green	stem
high	green	leaf
high	green	soil
high	green	leaf
high	green	leaf
high	green	leaf
high	green	stem
high	green	stem
high	green	leaf
high	green	soil
high	green	leaf
high	green	leaf
high	green	leaf
high	green	leaf
high	green	leaf
high	green	stem
high	green	leaf
high	green	leaf
high	green	leaf
high	green	leaf
high	green	leaf
high	green	leaf
high	green	stem
high	green	leaf
high	green	leaf
high	green	leaf
high	green	leaf
high	green	leaf
high	green	leaf
high	green	leaf
high	green	leaf
high	green	leaf
high	green	stem
high	brown	sleeve
high	green	leaf
high	green	stem
high	green	leaf
high	green	leaf
high	green	leaf
high	green	leaf
high	green	leaf
high	green	leaf
high	green	leaf
high	green	soil
high	green	leaf
high	green	leaf
high	green	soil
high	green	leaf
high	green	leaf
high	green	leaf
high	green	soil
high	green	sleeve
high	green	leaf
high	green	leaf
high	green	leaf
high	green	leaf
high	green	leaf
high	green	leaf
high	green	leaf
high	green	leaf
high	green	leaf
high	green	leaf
high	green	leaf
high	green	leaf
high	green	soil
high	green	soil
high	green	leaf
high	green	leaf
high	green	leaf
high	green	leaf
high	green	leaf
high	green	leaf
high	green	soil
high	green	soil
high	green	leaf
high	green	leaf
high	green	leaf
high	green	sleeve
high	green	leaf
high	green	leaf
high	green	leaf
high	green	leaf
high	green	leaf
high	green	stem
high	green	sleeve
high	green	sleeve
high	green	leaf
high	green	leaf
high	green	leaf
high	green	soil
high	green	soil
high	brown	sleeve
high	green	soil
high	green	sleeve
high	green	soil
high	green	leaf
high	green	soil
high	green	leaf
high	green	soil
