# Supplementary material for: Pupal colour plasticity in a tropical butterfly, Mycalesis mineus (Nymphalidae: Satyrinae)
Source: PLoS One. 2017 Feb 3;12(2):e0171482. doi: 10.1371/journal.pone.0171482 (PMC5291534; doi:10.1371/journal.pone.0171482)
Supplement: S4 File — This is a subset of the larger dataset used in analyses 2 and 3. (CSV) [file pone.0171482.s005.csv]

H	PC	T	SU	S	W
low	green	19	leaf	male	0.159
low	green	21	leaf	female	0.2511
low	green	19	leaf	male	0.2289
low	green	21	off-leaf	male	0.196
low	green	21	off-leaf	male	0.1178
low	green	21	off-leaf	female	0.2312
low	green	21	off-leaf	female	0.2409
low	green	21	leaf	male	0.1958
low	green	21	leaf	male	0.1818
low	green	19	leaf	male	0.1962
low	green	19	leaf	male	0.1998
low	green	19	off-leaf	male	0.2004
low	green	19	leaf	female	0.1424
low	green	19	leaf	male	0.1678
low	green	17	off-leaf	female	0.2481
low	green	23	leaf	male	0.1655
low	green	23	off-leaf	male	0.1716
low	green	21	off-leaf	male	0.184
low	green	21	off-leaf	female	0.2298
low	green	23	off-leaf	male	0.1707
low	green	23	leaf	female	0.2182
low	green	23	off-leaf	female	0.2096
low	green	23	off-leaf	male	0.1848
low	green	23	off-leaf	male	0.1794
low	green	23	leaf	male	0.1682
low	green	23	leaf	male	0.2064
low	green	23	leaf	female	0.1771
low	green	23	leaf	male	0.1949
low	green	23	leaf	male	0.1834
low	green	23	leaf	male	0.2061
low	green	23	leaf	female	0.2147
low	green	22	leaf	male	0.2007
low	green	26	off-leaf	female	0.1275
low	green	26	off-leaf	female	0.181
low	green	26	off-leaf	male	0.1386
low	green	22	off-leaf	male	0.2292
low	green	22	leaf	female	0.2268
low	green	22	leaf	male	0.2312
low	green	24	leaf	male	0.1608
low	green	24	leaf	female	0.1759
low	green	24	off-leaf	female	0.2062
low	green	20	off-leaf	female	0.1855
low	green	20	leaf	female	0.1934
low	green	22	off-leaf	female	0.2168
low	green	22	leaf	female	0.1762
low	green	22	leaf	female	0.2007
low	green	26	leaf	male	0.1355
low	green	26	leaf	female	0.186
low	green	26	leaf	male	0.1545
low	green	26	leaf	female	0.1984
low	green	26	off-leaf	female	0.1254
low	green	26	off-leaf	female	0.1503
low	green	24	off-leaf	male	0.1746
low	green	24	off-leaf	male	0.2158
low	green	24	off-leaf	male	0.1603
low	green	24	off-leaf	male	0.2047
low	green	24	off-leaf	female	0.2178
low	green	24	leaf	female	0.1808
low	green	24	leaf	female	0.2351
low	green	24	leaf	female	0.2504
low	green	24	leaf	female	0.2545
low	green	26	leaf	female	0.1792
low	green	26	leaf	female	0.1954
low	green	26	leaf	female	0.2118
low	green	26	leaf	female	0.2279
low	green	26	leaf	male	0.2111
low	green	26	leaf	female	0.2364
low	green	26	leaf	male	0.1891
low	green	26	off-leaf	female	0.1811
low	green	26	off-leaf	female	0.1728
low	green	22	leaf	male	0.2448
low	green	22	off-leaf	male	0.2267
low	green	22	off-leaf	female	0.2068
low	green	29	leaf	male	0.1077
low	green	29	leaf	male	0.1115
low	green	31	leaf	female	0.2305
low	green	31	leaf	male	0.1343
low	green	34	off-leaf	female	0.1464
low	green	29	leaf	female	0.1865
low	green	29	leaf	male	0.141
low	green	29	leaf	male	0.1378
low	green	29	off-leaf	female	0.175
low	green	29	leaf	female	0.1686
low	green	29	off-leaf	male	0.1604
low	green	29	leaf	male	0.1214
low	green	23	off-leaf	male	0.1875
low	green	23	off-leaf	female	0.2198
low	green	23	off-leaf	female	0.2117
low	green	23	leaf	male	0.1631
low	green	23	leaf	female	0.2127
low	green	23	leaf	female	0.1669
low	green	23	leaf	female	0.1738
low	green	23	leaf	female	0.152
low	green	23	leaf	female	0.1634
low	green	36	leaf	male	0.1168
low	green	36	leaf	female	0.1609
low	green	24	leaf	male	0.1722
low	green	24	leaf	male	0.1304
low	green	24	leaf	male	0.1544
low	green	24	leaf	male	0.1306
low	green	24	off-leaf	male	0.1746
low	green	31	leaf	male	0.1624
low	green	31	leaf	female	0.1778
low	green	24	off-leaf	female	0.1728
low	green	24	leaf	female	0.2123
low	green	24	leaf	female	0.1892
low	green	24	leaf	male	0.1553
low	green	31	off-leaf	female	0.1496
low	green	31	off-leaf	female	0.1711
low	green	31	leaf	female	0.1754
low	green	31	leaf	male	0.1209
low	green	31	leaf	male	0.1531
low	green	31	leaf	female	0.1697
low	green	31	leaf	male	0.1378
low	green	29	off-leaf	male	0.1661
low	green	29	leaf	male	0.1791
low	green	29	leaf	male	0.1531
low	green	29	leaf	male	0.1517
low	green	27	leaf	female	0.1803
low	green	27	leaf	male	0.1501
low	green	27	leaf	male	0.1092
low	green	27	leaf	male	0.1764
low	green	27	leaf	male	0.1819
low	green	27	leaf	female	0.1795
low	green	27	leaf	male	0.1904
low	green	27	leaf	female	0.217
low	green	29	leaf	female	0.1423
low	green	29	leaf	female	0.1513
low	green	29	leaf	male	0.1258
low	green	29	off-leaf	male	0.1268
low	green	33	off-leaf	male	0.1466
low	green	33	off-leaf	male	0.1698
low	green	33	leaf	male	0.1471
low	green	33	leaf	male	0.1878
low	green	33	leaf	male	0.131
low	green	33	leaf	male	0.1423
low	green	33	leaf	male	0.1268
low	green	23	leaf	female	0.1176
low	green	33	off-leaf	female	0.1832
low	green	33	leaf	female	0.1165
low	green	33	off-leaf	female	0.1459
low	green	33	leaf	female	0.1534
low	green	33	leaf	male	0.1014
low	green	33	leaf	female	0.1022
low	green	33	off-leaf	male	0.1482
low	green	35	leaf	female	0.1875
low	green	35	leaf	male	0.1451
low	green	35	leaf	female	0.1745
low	green	35	leaf	male	0.1445
low	green	35	off-leaf	female	0.1671
low	green	35	off-leaf	male	0.1456
low	green	29	off-leaf	female	0.1574
low	green	29	off-leaf	male	0.1118
low	green	29	leaf	female	0.1476
low	green	29	leaf	female	0.1817
low	green	29	leaf	female	0.1358
low	green	29	leaf	female	0.1878
low	green	29	leaf	male	0.1576
low	green	26	leaf	female	0.1674
low	green	26	leaf	female	0.1648
low	green	28	off-leaf	female	0.2128
low	green	28	leaf	male	0.1662
low	green	26	leaf	female	0.2052
low	green	26	leaf	male	0.1853
low	green	26	leaf	female	0.1517
low	green	26	off-leaf	male	0.151
low	green	26	leaf	female	0.1986
low	green	25	leaf	male	0.2109
low	green	25	leaf	female	0.2206
low	green	25	off-leaf	male	0.1686
low	green	26	off-leaf	male	0.1723
low	green	30	leaf	male	0.1664
low	green	30	leaf	male	0.1688
low	green	30	leaf	female	0.1418
low	green	30	leaf	male	0.1602
low	green	30	off-leaf	male	0.1628
low	green	30	off-leaf	male	0.1329
low	green	30	leaf	female	0.1309
low	green	33	off-leaf	female	0.2283
low	green	33	leaf	female	0.2073
low	green	25	leaf	male	0.1704
low	green	25	leaf	male	0.1863
low	green	25	leaf	female	0.2076
low	green	25	off-leaf	male	0.1837
low	green	32	off-leaf	female	0.1656
low	green	32	off-leaf	male	0.1612
low	green	32	off-leaf	female	0.1136
low	green	32	leaf	female	0.1838
low	green	32	leaf	female	0.1703
low	green	32	leaf	male	0.1632
low	green	32	leaf	male	0.1736
low	green	32	leaf	male	0.1195
low	green	32	leaf	male	0.1497
low	green	32	leaf	female	0.1459
low	green	32	leaf	female	0.2067
low	green	32	leaf	female	0.148
low	green	32	off-leaf	male	0.1564
low	green	39	leaf	male	0.132
low	green	39	leaf	female	0.2158
low	green	39	off-leaf	female	0.1316
low	green	34	leaf	female	0.1898
low	green	34	leaf	male	0.1354
low	green	34	leaf	male	0.1535
low	green	34	leaf	male	0.1867
low	green	34	leaf	female	0.1464
low	green	35	leaf	female	0.1892
low	green	35	leaf	female	0.2322
low	green	35	leaf	female	0.2105
low	green	29	leaf	female	0.2042
low	green	29	off-leaf	female	0.1801
low	brown	20	off-leaf	female	0.2035
low	brown	24	off-leaf	female	0.2019
low	brown	26	off-leaf	female	0.1874
low	brown	26	off-leaf	male	0.1167
low	brown	26	off-leaf	female	0.1782
low	brown	21	off-leaf	male	0.189
low	brown	23	off-leaf	male	0.1951
low	brown	25	off-leaf	male	0.1151
low	brown	25	off-leaf	male	0.1413
low	brown	26	off-leaf	female	0.2079
high	green	19	leaf	male	0.1959
high	green	19	off-leaf	male	0.1637
high	green	19	off-leaf	male	0.1572
high	green	19	leaf	male	0.1442
high	green	17	leaf	female	0.1984
high	green	17	leaf	male	0.1905
high	green	23	off-leaf	male	0.1673
high	green	23	off-leaf	male	0.1628
high	green	23	off-leaf	male	0.1764
high	green	23	leaf	male	0.1664
high	green	23	leaf	male	0.1814
high	green	23	off-leaf	male	0.1819
high	green	19	off-leaf	male	0.2341
high	green	19	leaf	male	0.1697
high	green	19	leaf	male	0.2003
high	green	19	leaf	male	0.1845
high	green	19	leaf	female	0.2189
high	green	19	leaf	male	0.1681
high	green	23	leaf	female	0.2356
high	green	23	leaf	male	0.1556
high	green	23	off-leaf	female	0.2218
high	green	23	off-leaf	male	0.1879
high	green	19	leaf	female	0.1674
high	green	23	off-leaf	female	0.2194
high	green	23	off-leaf	female	0.174
high	green	23	leaf	male	0.1756
high	green	23	off-leaf	female	0.2049
high	green	21	leaf	female	0.2358
high	green	21	off-leaf	female	0.2393
high	green	21	off-leaf	male	0.1932
high	green	21	off-leaf	female	0.1861
high	green	21	off-leaf	male	0.1805
high	green	21	off-leaf	male	0.1717
high	green	24	off-leaf	male	0.1917
high	green	24	leaf	male	0.1871
high	green	24	leaf	female	0.1804
high	green	24	off-leaf	male	0.1394
high	green	24	leaf	male	0.1698
high	green	24	leaf	male	0.1566
high	green	24	leaf	female	0.2088
high	green	24	leaf	female	0.1693
high	green	24	leaf	male	0.1523
high	green	20	off-leaf	female	0.2291
high	green	20	leaf	male	0.1749
high	green	20	leaf	female	0.2184
high	green	20	leaf	male	0.1871
high	green	18	leaf	female	0.1698
high	green	26	leaf	male	0.1878
high	green	26	leaf	male	0.1927
high	green	26	leaf	male	0.1963
high	green	26	leaf	male	0.1982
high	green	26	leaf	male	0.1494
high	green	26	leaf	male	0.1743
high	green	28	off-leaf	female	0.1788
high	green	28	leaf	male	0.1648
high	green	28	off-leaf	female	0.2153
high	green	28	leaf	female	0.1853
high	green	28	leaf	male	0.1862
high	green	28	leaf	female	0.2309
high	green	28	leaf	female	0.11
high	green	28	off-leaf	male	0.1338
high	green	28	leaf	male	0.1639
high	green	28	leaf	female	0.2021
high	green	28	leaf	female	0.2036
high	green	28	leaf	female	0.1826
high	green	28	leaf	female	0.2064
high	green	28	leaf	female	0.2358
high	green	30	off-leaf	male	0.1476
high	green	30	leaf	female	0.191
high	green	30	leaf	female	0.131
high	green	24	off-leaf	female	0.1901
high	green	24	off-leaf	male	0.2169
high	green	24	leaf	male	0.2287
high	green	24	leaf	male	0.2041
high	green	24	leaf	male	0.1791
high	green	24	leaf	male	0.1904
high	green	24	leaf	male	0.1517
high	green	24	leaf	female	0.1961
high	green	24	leaf	male	0.1646
high	green	24	leaf	female	0.2442
high	green	24	leaf	male	0.2092
high	green	30	leaf	female	0.2281
high	green	30	leaf	male	0.1644
high	green	30	leaf	male	0.164
high	green	30	leaf	female	0.2021
high	green	30	leaf	female	0.2203
high	green	30	leaf	female	0.2134
high	green	30	leaf	male	0.2068
high	green	27	leaf	female	0.2219
high	green	27	leaf	male	0.1925
high	green	27	leaf	female	0.2092
high	green	27	leaf	male	0.1319
high	green	27	leaf	male	0.1976
high	green	27	leaf	male	0.197
high	green	27	leaf	female	0.1656
high	green	27	leaf	female	0.1492
high	green	27	off-leaf	female	0.1905
high	green	19	leaf	female	0.1928
high	green	27	leaf	male	0.1378
high	green	27	leaf	female	0.1793
high	green	27	off-leaf	female	0.1955
high	green	27	off-leaf	female	0.1783
high	green	27	leaf	female	0.1772
high	green	27	leaf	female	0.1898
high	green	27	leaf	female	0.1594
high	green	27	leaf	female	0.1522
high	green	27	leaf	male	0.1567
high	green	27	leaf	male	0.2112
high	green	27	leaf	female	0.2024
high	green	27	leaf	female	0.1707
high	green	27	leaf	female	0.1581
high	green	27	off-leaf	male	0.1781
high	green	27	off-leaf	female	0.1348
high	green	27	leaf	male	0.1908
high	green	27	leaf	female	0.1702
high	green	21	leaf	male	0.1615
high	green	21	leaf	male	0.1151
high	green	21	leaf	female	0.1874
high	green	24	leaf	male	0.1716
high	green	30	leaf	male	0.1681
high	green	30	leaf	male	0.2136
high	green	30	off-leaf	female	0.1648
high	green	26	leaf	female	0.1841
high	green	26	off-leaf	female	0.1797
high	green	26	leaf	male	0.1547
high	green	27	leaf	male	0.1525
high	green	28	off-leaf	female	0.2148
high	green	28	leaf	female	0.185
high	green	27	leaf	male	0.1663
high	green	28	leaf	male	0.1624
high	green	28	off-leaf	female	0.1866
high	green	27	leaf	female	0.1709
high	green	27	leaf	female	0.2101
high	green	28	leaf	male	0.1726
high	green	28	leaf	male	0.1949
high	green	28	leaf	female	0.2285
high	green	39	leaf	female	0.1589
high	green	25	leaf	male	0.1668
high	green	25	leaf	female	0.146
high	green	25	off-leaf	female	0.1922
high	brown	25	off-leaf	female	0.1689
high	green	23	leaf	male	0.1872
high	green	36	leaf	female	0.1822
high	green	36	leaf	female	0.1878
high	green	36	leaf	male	0.1436
high	green	36	leaf	female	0.1638
high	green	29	leaf	male	0.1566
high	green	22	leaf	male	0.1732
high	green	22	leaf	female	0.2033
high	green	28	off-leaf	female	0.1417
high	green	30	leaf	female	0.1638
high	green	30	leaf	male	0.1504
high	green	30	leaf	female	0.2244
high	green	30	leaf	male	0.1229
high	green	34	leaf	female	0.2727
high	green	27	leaf	male	0.2011
high	green	27	leaf	female	0.1596
high	green	27	off-leaf	female	0.1645
high	green	27	off-leaf	female	0.1763
high	green	27	off-leaf	female	0.1787
high	green	27	leaf	male	0.1694
high	green	27	leaf	female	0.2205
high	green	27	leaf	female	0.1888
high	green	27	leaf	female	0.1763
high	green	27	leaf	female	0.1885
low	green	35	leaf	female	0.183
low	green	23	leaf	male	0.1906
low	green	24	leaf	male	0.2077
low	green	24	off-leaf	male	0.2576
low	brown	24	off-leaf	male	0.1777
low	green	26	off-leaf	female	0.1752
low	brown	23	off-leaf	female	0.1921
low	green	26	leaf	female	0.2169
low	green	26	leaf	female	0.2172
low	green	26	leaf	male	0.1646
low	green	23	off-leaf	female	0.2495
low	green	24	leaf	male	0.2254
low	green	27	leaf	male	0.2095
low	green	27	leaf	male	0.2093
low	green	27	leaf	male	0.2081
low	green	27	off-leaf	male	0.2193
low	green	53	leaf	male	0.2555
low	green	29	off-leaf	female	0.1918
low	green	29	leaf	female	0.2448
low	green	29	leaf	female	0.1834
low	green	29	off-leaf	male	0.1693
low	brown	26	off-leaf	male	0.1928
low	green	26	leaf	female	0.2769
low	green	26	leaf	female	0.183
low	green	26	leaf	female	0.2284
low	green	26	leaf	male	0.1818
low	green	29	leaf	female	0.2443
low	green	29	leaf	female	0.2539
low	green	29	off-leaf	male	0.1586
low	green	26	leaf	female	0.2302
low	green	26	leaf	male	0.1831
low	green	26	leaf	female	0.2213
low	green	26	off-leaf	male	0.1782
low	green	25	off-leaf	female	0.1799
low	green	28	off-leaf	female	0.2098
low	green	28	off-leaf	female	0.2003
low	green	28	leaf	female	0.2257
low	green	28	off-leaf	female	0.2173
low	green	27	leaf	female	0.2461
low	green	22	leaf	female	0.296
low	green	22	leaf	female	0.2068
low	green	22	leaf	female	0.2849
low	green	22	leaf	female	0.2367
low	green	21	leaf	male	0.1607
low	green	24	leaf	female	0.3121
low	green	24	leaf	female	0.2488
low	green	26	leaf	male	0.1497
low	green	25	off-leaf	female	0.1791
low	green	22	leaf	male	0.1604
low	green	28	off-leaf	female	0.1374
low	green	26	off-leaf	female	0.2434
low	green	26	off-leaf	female	0.2134
low	green	26	off-leaf	male	0.1291
low	green	26	off-leaf	male	0.1045
low	green	26	off-leaf	female	0.1182
low	green	26	leaf	female	0.1923
low	green	26	off-leaf	female	0.1259
low	brown	18	off-leaf	male	0.1824
low	green	26	off-leaf	male	0.1978
low	green	21	off-leaf	female	0.178
low	green	24	leaf	female	0.1774
low	green	24	leaf	female	0.1802
low	green	24	leaf	female	0.1522
low	green	23	off-leaf	male	0.1892
low	green	23	off-leaf	male	0.2076
low	green	23	off-leaf	female	0.2296
low	green	23	leaf	male	0.2016
low	green	23	off-leaf	male	0.1946
low	green	23	leaf	male	0.1869
low	green	26	off-leaf	female	0.1755
low	green	26	off-leaf	female	0.1657
low	green	22	leaf	female	0.2173
low	green	28	off-leaf	female	0.1791
low	green	28	leaf	female	0.1938
low	green	28	leaf	female	0.1678
low	green	36	leaf	female	0.1874
low	green	36	off-leaf	female	0.1708
low	green	30	off-leaf	female	0.156
low	green	22	off-leaf	male	0.1942
low	brown	22	leaf	male	0.2085
low	green	22	off-leaf	male	0.1896
low	green	22	off-leaf	male	0.2133
low	green	32	off-leaf	female	0.1675
low	green	32	leaf	female	0.2165
low	green	32	leaf	female	0.1488
low	green	32	leaf	female	0.1319
low	green	32	leaf	female	0.1561
low	green	35	off-leaf	male	0.1141
low	brown	24	off-leaf	male	0.1858
low	green	24	leaf	male	0.1989
low	brown	24	off-leaf	male	0.1795
low	green	25	off-leaf	male	0.1675
low	brown	25	leaf	female	0.2304
low	green	27	leaf	male	0.1786
low	green	27	leaf	male	0.1776
low	green	27	leaf	male	0.2058
low	green	27	leaf	female	0.2122
low	green	27	leaf	female	0.2273
low	green	27	leaf	male	0.1982
low	green	27	leaf	male	0.2081
low	green	27	off-leaf	female	0.1904
low	green	27	off-leaf	male	0.2033
low	green	27	leaf	male	0.1703
low	green	27	leaf	female	0.2197
low	brown	20	off-leaf	female	0.2299
low	green	31	off-leaf	female	0.2253
low	green	31	off-leaf	female	0.1988
low	brown	31	off-leaf	female	0.2355
low	green	31	leaf	female	0.2115
low	green	31	leaf	male	0.2083
low	green	31	off-leaf	male	0.1428
low	green	31	leaf	male	0.1495
low	green	28	off-leaf	female	0.2209
low	green	28	off-leaf	male	0.1876
low	green	35	off-leaf	female	0.1879
low	brown	26	off-leaf	female	0.1742
low	green	40	off-leaf	female	0.1787
low	green	40	off-leaf	female	0.1884
low	green	41	leaf	female	0.1773
low	green	29	off-leaf	female	0.2007
low	green	25	off-leaf	female	0.2285
low	green	32	off-leaf	female	0.1622
low	green	33	leaf	female	0.1917
low	green	29	off-leaf	female	0.1718
low	green	28	leaf	female	0.2394
low	green	22	off-leaf	male	0.1994
low	green	25	leaf	female	0.2304
low	green	25	leaf	female	0.2622
low	green	26	leaf	female	0.265
low	green	26	leaf	female	0.2158
low	green	22	leaf	female	0.2088
low	green	21	leaf	female	0.2286
low	green	23	off-leaf	female	0.237
low	green	27	off-leaf	male	0.158
low	green	29	leaf	male	0.1806
low	brown	29	off-leaf	female	0.2011
low	green	34	off-leaf	female	0.1564
low	green	34	leaf	male	0.2178
low	green	34	leaf	female	0.175
low	green	26	off-leaf	female	0.1439
low	green	26	leaf	male	0.1977
low	brown	22	off-leaf	female	0.1819
low	brown	20	off-leaf	female	0.2354
low	green	19	off-leaf	male	0.2063
low	green	19	off-leaf	female	0.1912
low	green	19	leaf	male	0.1978
low	green	19	leaf	male	0.2009
low	green	19	leaf	male	0.2029
low	brown	21	off-leaf	female	0.2947
low	green	32	leaf	female	0.161
low	brown	20	off-leaf	female	0.2399
low	green	22	leaf	female	0.1899
low	green	25	leaf	female	0.2203
low	green	27	off-leaf	female	0.1396
low	green	24	off-leaf	female	0.2128
low	green	26	leaf	male	0.2135
low	green	26	leaf	male	0.1975
low	brown	26	off-leaf	male	0.1918
low	green	26	off-leaf	male	0.1661
low	green	26	leaf	male	0.2172
low	brown	23	off-leaf	female	0.1923
low	green	23	off-leaf	female	0.1997
low	green	23	off-leaf	female	0.2451
low	green	23	leaf	female	0.2067
low	green	23	leaf	male	0.1844
low	green	29	leaf	female	0.1933
low	green	28	off-leaf	female	0.2507
low	green	28	leaf	female	0.2344
high	green	34	leaf	female	0.1578
high	green	33	leaf	male	0.1932
high	green	26	off-leaf	female	0.2008
high	green	26	leaf	female	0.2202
high	green	23	off-leaf	female	0.206
high	green	26	leaf	female	0.2517
high	green	26	leaf	female	0.245
high	green	26	leaf	male	0.2268
high	green	26	leaf	female	0.2424
high	green	26	off-leaf	male	0.2277
high	green	26	off-leaf	female	0.2521
high	green	27	leaf	female	0.2325
high	green	27	leaf	male	0.2026
high	green	27	leaf	female	0.2368
high	green	27	leaf	female	0.2516
high	green	24	leaf	male	0.2063
high	green	24	off-leaf	male	0.1977
high	green	27	off-leaf	male	0.2192
high	green	24	off-leaf	male	0.1802
high	green	27	leaf	male	0.2216
high	green	29	leaf	female	0.2169
high	green	29	leaf	female	0.2317
high	green	29	off-leaf	female	0.2216
high	green	25	leaf	male	0.1893
high	green	25	leaf	female	0.2082
high	green	25	leaf	female	0.1988
high	green	25	off-leaf	male	0.2041
high	green	29	off-leaf	female	0.2418
high	green	29	leaf	female	0.2364
high	green	29	leaf	female	0.2695
high	green	26	off-leaf	male	0.1735
high	green	26	off-leaf	male	0.1957
high	green	29	leaf	female	0.2476
high	green	27	leaf	female	0.1538
high	green	27	off-leaf	male	0.1684
high	green	27	off-leaf	male	0.1873
high	green	27	off-leaf	female	0.2192
high	green	27	off-leaf	male	0.1941
high	green	27	leaf	female	0.2137
high	green	28	leaf	female	0.2112
high	green	29	leaf	female	0.172
high	green	37	leaf	female	0.1919
high	green	37	leaf	female	0.1764
high	green	36	leaf	female	0.2052
high	green	36	leaf	male	0.1567
high	green	23	leaf	female	0.1821
high	green	25	leaf	female	0.218
high	green	29	leaf	female	0.1644
high	green	26	off-leaf	male	0.1346
high	green	28	leaf	female	0.2405
high	green	29	off-leaf	female	0.1524
high	green	29	leaf	male	0.1356
high	green	29	off-leaf	female	0.1572
high	green	28	off-leaf	female	0.1644
high	green	28	leaf	male	0.1847
high	green	28	leaf	female	0.173
high	green	26	off-leaf	female	0.1635
high	green	23	leaf	male	0.2004
high	green	22	leaf	female	0.2211
high	green	31	off-leaf	male	0.1859
high	green	31	leaf	male	0.1992
high	green	30	off-leaf	female	0.1545
high	green	30	off-leaf	male	0.1544
high	green	30	off-leaf	female	0.1621
high	green	24	off-leaf	female	0.2335
high	green	36	leaf	male	0.1326
high	green	36	leaf	female	0.1603
high	green	36	leaf	female	0.1981
high	green	36	leaf	female	0.1728
high	green	27	off-leaf	female	0.1884
high	green	27	off-leaf	female	0.1976
high	green	27	leaf	male	0.2007
high	green	27	off-leaf	female	0.178
high	green	27	leaf	female	0.2164
high	green	34	leaf	female	0.1584
high	green	34	leaf	male	0.1308
high	green	34	leaf	female	0.1243
high	green	34	leaf	female	0.1158
high	green	34	leaf	male	0.1812
high	green	34	leaf	female	0.0971
high	green	31	leaf	female	0.2084
high	green	31	leaf	male	0.1719
high	green	31	leaf	female	0.1917
high	green	31	leaf	female	0.2284
high	green	31	leaf	male	0.203
high	green	31	leaf	female	0.2481
high	green	25	leaf	female	0.1969
high	green	25	leaf	male	0.1901
high	green	25	leaf	female	0.1888
high	green	25	leaf	female	0.2049
high	green	30	leaf	female	0.2542
high	green	30	leaf	female	0.237
high	green	30	leaf	female	0.1674
high	green	30	leaf	female	0.1959
high	green	30	leaf	male	0.1653
high	green	30	leaf	female	0.2009
high	green	30	leaf	female	0.1956
high	green	30	leaf	male	0.175
high	green	30	leaf	male	0.1829
high	green	26	off-leaf	female	0.2425
high	green	26	leaf	male	0.2045
high	green	26	leaf	male	0.2061
high	green	26	leaf	male	0.1657
high	green	26	leaf	female	0.2217
high	green	29	leaf	female	0.2484
high	green	29	leaf	female	0.2658
high	green	29	leaf	female	0.1905
high	green	34	off-leaf	female	0.1386
high	green	29	off-leaf	female	0.1779
high	green	29	off-leaf	female	0.2093
high	green	34	off-leaf	female	0.1659
high	green	26	leaf	female	0.1984
high	green	27	leaf	female	0.2278
high	green	25	leaf	female	0.2156
high	green	25	leaf	male	0.2101
high	green	25	leaf	male	0.2173
high	green	25	leaf	female	0.2296
high	green	25	leaf	male	0.2223
high	green	26	off-leaf	female	0.2159
high	green	27	leaf	female	0.2484
high	green	27	leaf	female	0.2174
high	green	23	leaf	female	0.233
high	green	23	leaf	female	0.2687
high	green	23	off-leaf	male	0.2107
high	green	20	leaf	male	0.2222
high	green	30	leaf	male	0.1763
high	green	29	leaf	female	0.2415
high	green	29	leaf	female	0.2161
high	green	25	leaf	female	0.2763
high	green	24	leaf	female	0.217
high	green	23	leaf	male	0.2087
high	green	23	leaf	female	0.2514
high	green	23	leaf	female	0.2202
high	green	23	leaf	female	0.2364
high	brown	25	off-leaf	female	0.2294
high	green	36	leaf	female	0.1579
high	green	29	leaf	male	0.2053
high	green	22	leaf	female	0.1379
high	green	32	leaf	female	0.1746
high	green	22	leaf	female	0.2354
high	green	25	leaf	female	0.1333
high	green	25	leaf	female	0.2058
high	green	25	leaf	female	0.2145
high	green	28	off-leaf	female	0.2241
high	green	26	leaf	male	0.1814
high	green	26	leaf	female	0.22
high	green	26	leaf	male	0.2033
high	green	34	leaf	male	0.1855
